# Supplementary material for: Persisting Hypercalcemia and Hyperparathyroidism after Kidney Transplantation Have a Negative Impact on Graft and Patient Survival
Source: Diagnostics (Basel). 2024 Jun 26;14(13):1358. doi: 10.3390/diagnostics14131358 (PMC11240723; doi:10.3390/diagnostics14131358)
Supplement: Supplementary file 1 [file diagnostics-14-01358-s001.zip]

Archive with 1 entries (1 files):
- diagnostics-3011052-supplementary.pdf
